# Supplementary material for: SD-OCT Biomarkers and the Current Status of Artificial Intelligence in Predicting Progression from Intermediate to Advanced AMD
Source: Life (Basel). 2022 Mar 19;12(3):454. doi: 10.3390/life12030454 (PMC8950761; doi:10.3390/life12030454)
Supplement: Supplementary file 1 [file life-12-00454-s001.zip]

Archive with 1 entries (1 files):
- life-1612118-supplementary.pdf
